# Supplementary material for: SGI: automatic clinical subgroup identification in omics datasets
Source: Bioinformatics. 2021 Sep 16;38(2):573–6. doi: 10.1093/bioinformatics/btab656 (PMC8723155; doi:10.1093/bioinformatics/btab656)
Supplement: btab656_Supplementary_Data [file btab656_supplementary_data.zip]

Archive with 2 entries (2 files):
- Supplementary_Material_1_LGG.html
- Supplementary_Material_2_UCEC.html
